# Supplementary material for: Functionalized Ionic Liquids-Modified Metal–Organic Framework Material Boosted the Enzymatic Performance of Lipase
Source: Molecules. 2024 May 18;29(10):2381. doi: 10.3390/molecules29102381 (PMC11124374; doi:10.3390/molecules29102381)
Supplement: Supplementary file 1 [file molecules-29-02381-s001.zip]

Archive with 1 entries (1 files):
- molecules-2989678-supplementary.pdf
